# Supplementary material for: The Relationship between Subtypes of Health Literacy and Self-Care Behavior in Chronic Kidney Disease
Source: J Pers Med. 2021 May 22;11(6):447. doi: 10.3390/jpm11060447 (PMC8224639; doi:10.3390/jpm11060447)
Supplement: Supplementary file 1 [file jpm-11-00447-s001.zip]

Archive with 1 entries (1 files):
- jpm-1143533-SI.pdf
